# Supplementary material for: Preclinical Models for Neuroblastoma: Establishing a Baseline for Treatment
Source: PLoS One. 2011 Apr 29;6(4):e19133. doi: 10.1371/journal.pone.0019133 (PMC3084749; doi:10.1371/journal.pone.0019133)
Supplement: Table S2 — Data on the 125 unigenes of interest NB differ between mouse and human by at least two quartiles. (XLS) [file pone.0019133.s006.xls]

## Sheet: 125_named_of_interst_NB_differ_
mouse_unigeneid	mouse_mean grade	human_unigeneid	human mean_grade	differ_mean_grade_human_and mouse	mouse_genetitle	human_genetitle	mouse_gene symbol	human_gene_symbol
Mm.214682	1	Hs.4988	4	3	mannoside acetylglucosaminyltransferase 5	hypothetical LOC151162	Mgat5	LOC151162
Mm.322186	1	Hs.10842	4	3	similar to RAN, member RAS oncogene family /// similar to RAN, member RAS oncogene family /// RAN, member RAS oncogene family /// RAS-like, family 2, locus 9	RAN, member RAS oncogene family	LOC100045999 /// LOC640204 /// Ran /// Rasl2-9	RAN
Mm.96	1	Hs.513867	4	3	integrin alpha E, epithelial-associated	integrin, alpha E (antigen CD103, human mucosal lymphocyte antigen 1; alpha polypeptide)	Itgae	ITGAE
Mm.422673	1	Hs.356050	4	3	RIKEN cDNA 1700034I23 gene	FUN14 domain containing 2	1700034I23Rik	FUNDC2
Mm.29405	1	Hs.474949	4	3	predicted gene, ENSMUSG00000049832 /// ring-box 1	ring-box 1	ENSMUSG00000049832 /// Rbx1	RBX1
Mm.297482	1	Hs.374596	4	3	predicted gene, EG627798 /// similar to tumor protein, translationally-controlled 1 /// tumor protein, translationally-controlled 1	tumor protein, translationally-controlled 1	EG627798 /// LOC632454 /// Tpt1	TPT1
Mm.398306	1	Hs.5308	4	3	RIKEN cDNA 2810422J05 gene /// predicted gene, EG383341 /// predicted gene, EG665823 /// predicted gene, OTTMUSG00000004411 /// ubiquitin A-52 residue ribosomal protein fusion product 1	ubiquitin A-52 residue ribosomal protein fusion product 1	2810422J05Rik /// EG383341 /// EG665823 /// OTTMUSG00000004411 /// Uba52	UBA52
Mm.477808	1	Hs.130838	4	3	histocompatibility 2, blastocyst	major histocompatibility complex, class I, B /// MHC class I polypeptide-related sequence A	H2-Bl	HLA-B /// MICA
Mm.477808	1	Hs.181244	3.94973	2.94973	histocompatibility 2, blastocyst	major histocompatibility complex, class I, A /// major histocompatibility complex class I HLA-A29.1 /// major histocompatibility complex, class I, B /// major histocompatibility complex, class I, G /// major histocompatibility complex, class I,	H2-Bl	HLA-A /// HLA-A29.1 /// HLA-B /// HLA-G /// HLA-H /// HLA-J
Mm.477808	1	Hs.654404	3.94841	2.94841	histocompatibility 2, blastocyst	major histocompatibility complex, class I, B	H2-Bl	HLA-B
Mm.446687	1	Hs.159492	3.93651	2.93651	sacsin	spastic ataxia of Charlevoix-Saguenay (sacsin)	Sacs	SACS
Mm.2477	1.05882	Hs.37044	3.96032	2.90149	peripherin	peripherin	Prph	PRPH
Mm.88795	1.05882	Hs.181244	3.94973	2.89091	histocompatibility 2, Q region locus 10	major histocompatibility complex, class I, A	H2-Q10	HLA-A
Mm.444348	1.11765	Hs.194709	4	2.88235	paraneoplastic antigen MA1	paraneoplastic antigen MA1	Pnma1	PNMA1
Mm.426290	1	Hs.214043	3.8254	2.8254	coiled-coil domain containing 90A	Coiled-coil domain containing 90A, mRNA (cDNA clone MGC:16830 IMAGE:3886144)	Ccdc90a	CCDC90A
Mm.40679	1	Hs.90790	3.80952	2.80952	RIKEN cDNA 1810010H24 gene	chromosome 17 open reading frame 58	1810010H24Rik	C17orf58
Mm.158150	1	Hs.185910	3.72222	2.72222	haloacid dehalogenase-like hydrolase domain containing 1A	haloacid dehalogenase-like hydrolase domain containing 1A	Hdhd1a	HDHD1A
Mm.466882	1.23529	Hs.654404	3.94841	2.71312	histocompatibility 2, K1, K region	major histocompatibility complex, class I, C	H2-K1	HLA-C
Mm.458319	1	Hs.437647	3.55556	2.55556	ankyrin repeat and zinc finger domain containing 1 /// galactosidase, beta 1-like	ankyrin repeat and zinc finger domain containing 1	Ankzf1 /// Glb1l	ANKZF1
Mm.474527	1	Hs.408730	3.51587	2.51587	contactin associated protein-like 1	contactin associated protein 1	Cntnap1	CNTNAP1
Mm.182440	1.35294	Hs.110675	3.86508	2.51214	apolipoprotein C-I	apolipoprotein C-I	Apoc1	APOC1
Mm.237102	1.11765	Hs.42896	3.62698	2.50934	leucine rich repeat and fibronectin type III, extracellular 1	extracellular leucine-rich repeat and fibronectin type III domain containing 1	Elfn1	ELFN1
Mm.289689	1	Hs.659797	3.50794	2.50794	zinc finger protein 558	zinc finger protein 558	Zfp558	ZNF558
Mm.426002	1.44118	Hs.654404	3.94841	2.50724	histocompatibility 2, D region locus 1	major histocompatibility complex, class I, C	H2-D1	HLA-C
Mm.379357	1.23529	Hs.117825	3.69841	2.46312	poly (ADP-ribose) polymerase family, member 4	poly (ADP-ribose) polymerase family, member 4	Parp4	PARP4
Mm.44558	1.5	Hs.55024	3.96032	2.46032	X Kell blood group precursor related family member 8 homolog	XK, Kell blood group complex subunit-related family, member 8	Xkr8	XKR8
Mm.12815	1.5	Hs.567328	3.94444	2.44444	RAB5B, member RAS oncogene family	RAB5B, member RAS oncogene family	Rab5b	RAB5B
Mm.236009	1.60784	Hs.438838	3.99206	2.38422	TAF7 RNA polymerase II, TATA box binding protein (TBP)-associated factor	TAF7 RNA polymerase II, TATA box binding protein (TBP)-associated factor, 55kDa	Taf7	TAF7
Mm.255322	1.5	Hs.26890	3.88095	2.38095	cat eye syndrome chromosome region, candidate 5 homolog (human)	cat eye syndrome chromosome region, candidate 5	Cecr5	CECR5
Mm.44557	1	Hs.522736	3.33333	2.33333	RAB9B, member RAS oncogene family	RAB9B, member RAS oncogene family	Rab9b	RAB9B
Mm.203208	1	Hs.20103	3.31746	2.31746	EGF-like, fibronectin type III and laminin G domains	EGF-like, fibronectin type III and laminin G domains	Egflam	EGFLAM
Mm.259234	1	Hs.568152	3.30952	2.30952	cDNA sequence BC048546	hypothetical protein LOC100132881 /// similar to hCG38149 /// ovostatin /// ovostatin 2	BC048546	LOC100132881 /// LOC728715 /// OVOS /// OVOS2
Mm.57648	1	Hs.591145	3.30159	2.30159	MANSC domain containing 1	MANSC domain containing 1	Mansc1	MANSC1
Mm.71682	1.55882	Hs.156667	3.83333	2.27451	Calcium binding and coiled coil domain 1 (Calcoco1), mRNA	calcium binding and coiled-coil domain 1	Calcoco1	CALCOCO1
Mm.441333	1	Hs.654591	3.24603	2.24603	thyroglobulin	thyroglobulin	Tg	TG
Mm.439676	1.76471	Hs.130838	4	2.23529	predicted gene, 667782 /// predicted gene, EG667977 /// predicted gene, ENSMUSG00000073403 /// histocompatibility 2, blastocyst /// similar to MHC class I antigen precursor /// similar to RT1 class I histocompatibility antigen, AA alpha chain p	major histocompatibility complex, class I, B /// MHC class I polypeptide-related sequence A	667782 /// EG667977 /// ENSMUSG00000073403 /// H2-Bl /// LOC547349 /// LOC637146 /// LOC674137 /// LOC675328 /// LOC676837	HLA-B /// MICA
Mm.204737	1	Hs.631504	3.21429	2.21429	Ras association (RalGDS/AF-6) domain family member 2	Ras association (RalGDS/AF-6) domain family member 2	Rassf2	RASSF2
Mm.439676	1.76471	Hs.181244	3.94973	2.18503	predicted gene, 667782 /// predicted gene, EG667977 /// predicted gene, ENSMUSG00000073403 /// histocompatibility 2, blastocyst /// similar to MHC class I antigen precursor /// similar to RT1 class I histocompatibility antigen, AA alpha chain p	major histocompatibility complex, class I, A /// major histocompatibility complex class I HLA-A29.1 /// major histocompatibility complex, class I, B /// major histocompatibility complex, class I, G /// major histocompatibility complex, class I,	667782 /// EG667977 /// ENSMUSG00000073403 /// H2-Bl /// LOC547349 /// LOC637146 /// LOC674137 /// LOC675328 /// LOC676837	HLA-A /// HLA-A29.1 /// HLA-B /// HLA-G /// HLA-H /// HLA-J
Mm.439676	1.76471	Hs.654404	3.94841	2.18371	predicted gene, 667782 /// predicted gene, EG667977 /// predicted gene, ENSMUSG00000073403 /// histocompatibility 2, blastocyst /// similar to MHC class I antigen precursor /// similar to RT1 class I histocompatibility antigen, AA alpha chain p	major histocompatibility complex, class I, B	667782 /// EG667977 /// ENSMUSG00000073403 /// H2-Bl /// LOC547349 /// LOC637146 /// LOC674137 /// LOC675328 /// LOC676837	HLA-B
Mm.188939	1.41176	Hs.655222	3.59524	2.18347	hydroxysteroid (17-beta) dehydrogenase 1	hydroxysteroid (17-beta) dehydrogenase 1	Hsd17b1	HSD17B1
Mm.158654	1	Hs.233389	3.15873	2.15873	carboxypeptidase, vitellogenic-like	carboxypeptidase, vitellogenic-like	Cpvl	CPVL
Mm.291832	1.86275	Hs.256526	4	2.13726	nuclear prelamin A recognition factor	nuclear prelamin A recognition factor	Narf	NARF
Mm.125650	1	Hs.474740	3.13492	2.13492	apolipoprotein L 8	apolipoprotein L, 2	Apol8	APOL2
Mm.40780	1.47059	Hs.239388	3.59921	2.12862	progestin and adipoQ receptor family member VIII	progestin and adipoQ receptor family member VIII	Paqr8	PAQR8
Mm.293696	1	Hs.436178	3.12698	2.12698	galactosidase, beta 1-like 2	galactosidase, beta 1-like 2	Glb1l2	GLB1L2
Mm.87328	1	Hs.140617	3.11111	2.11111	RIKEN cDNA 1700093K21 gene	chromosome 2 open reading frame 74	1700093K21Rik	C2orf74
Mm.273108	1	Hs.397978	3.11111	2.11111	abhydrolase domain containing 3	abhydrolase domain containing 3	Abhd3	ABHD3
Mm.477720	1	Hs.655423	3.10317	2.10317	apolipoprotein C-II	apolipoprotein C-II /// apolipoprotein C-IV	Apoc2	APOC2 /// APOC4
Mm.246391	1	Hs.514682	3.07937	2.07937	cytochrome b-561 domain containing 1	cytochrome b-561 domain containing 1	Cyb561d1	CYB561D1
Mm.73172	1	Hs.159628	3.07937	2.07937	serine (or cysteine) peptidase inhibitor, clade A, member 5	serpin peptidase inhibitor, clade A (alpha-1 antiproteinase, antitrypsin), member 5	Serpina5	SERPINA5
Mm.331107	1	Hs.132629	3.07937	2.07937	FH2 domain containing 1, mRNA (cDNA clone MGC:169256 IMAGE:8860651)	FH2 domain containing 1	Fhdc1	FHDC1
Mm.291688	1.94118	Hs.632731	4	2.05882	myosin, light polypeptide 6B	myosin, light chain 6B, alkali, smooth muscle and non-muscle	Myl6b	MYL6B
Mm.46381	1.91176	Hs.185489	3.96032	2.04855	LYR motif containing 1	LYR motif containing 1	Lyrm1	LYRM1
Mm.140749	1.64706	Hs.530272	3.69444	2.04739	RIKEN cDNA 5730528L13 gene	chromosome 9 open reading frame 30 /// transmembrane protein with EGF-like and two follistatin-like domains 1	5730528L13Rik	C9orf30 /// TMEFF1
Mm.477550	1	Hs.130719	3.02381	2.02381	ABI gene family, member 3	ABI family, member 3	Abi3	ABI3
Mm.248373	1	Hs.61581	3.02381	2.02381	solute carrier family 26, member 10	RhoA/RAC/CDC42 exchange factor /// solute carrier family 26, member 10	Slc26a10	GEFT /// SLC26A10
Mm.332774	1.11765	Hs.44856	3.13492	2.01727	galactose-3-O-sulfotransferase 4	galactose-3-O-sulfotransferase 4	Gal3st4	GAL3ST4
Mm.1381	1	Hs.656137	3.01587	2.01587	zona pellucida glycoprotein 3	POM (POM121 homolog, rat) and ZP3 fusion /// zona pellucida glycoprotein 3 (sperm receptor)	Zp3	POMZP3 /// ZP3
Mm.299952	1	Hs.372924	3.01587	2.01587	cAMP responsive element binding protein 3-like 4	cAMP responsive element binding protein 3-like 4	Creb3l4	CREB3L4
Mm.271567	1.98039	Hs.137562	3.98809	2.0077	RIKEN cDNA 6030446N20 gene	chromosome 18 open reading frame 45	6030446N20Rik	C18orf45
Mm.30110	3.97059	Hs.598731	1.96825	-2.00233	mannosidase, alpha, class 2C, member 1	mannosidase, alpha, class 2C, member 1	Man2c1	MAN2C1
Mm.36699	4	Hs.710086	1.99206	-2.00794	Yip1 interacting factor homolog B (S. cerevisiae)	hypothetical protein LOC541469	Yif1b	LOC541469
Mm.436553	4	Hs.430199	1.97619	-2.02381	coiled-coil domain containing 142 /// mitochondrial ribosomal protein L53	coiled-coil domain containing 142	Ccdc142 /// Mrpl53	CCDC142
Mm.377880	3.11765	Hs.658713	1.07143	-2.04622	histone cluster 1, H2bc /// histone cluster 1, H2be /// histone cluster 1, H2bl /// histone cluster 1, H2bm /// histone cluster 1, H2bp /// similar to Hist1h2bj protein /// H2b histone family member /// predicted gene, OTTMUSG00000013203	histone cluster 1, H2bc	Hist1h2bc /// Hist1h2be /// Hist1h2bl /// Hist1h2bm /// Hist1h2bp /// LOC100046213 /// LOC665622 /// RP23-38E20.1	HIST1H2BC
Mm.477771	3.13726	Hs.280388	1.0873	-2.04995	nephronophthisis 1 (juvenile) homolog (human)	nephronophthisis 1 (juvenile)	Nphp1	NPHP1
Mm.377880	3.11765	Hs.182432	1.00794	-2.10971	histone cluster 1, H2bc /// histone cluster 1, H2be /// histone cluster 1, H2bl /// histone cluster 1, H2bm /// histone cluster 1, H2bp /// similar to Hist1h2bj protein /// H2b histone family member /// predicted gene, OTTMUSG00000013203	histone cluster 1, H2bm	Hist1h2bc /// Hist1h2be /// Hist1h2bl /// Hist1h2bm /// Hist1h2bp /// LOC100046213 /// LOC665622 /// RP23-38E20.1	HIST1H2BM
Mm.30043	4	Hs.705711	1.88889	-2.11111	signal peptidase complex subunit 2 homolog (S. cerevisiae)	signal peptidase complex subunit 2 homolog (S. cerevisiae)	Spcs2	SPCS2
Mm.268854	3.11765	Hs.670497	1	-2.11765	synapse defective 1, Rho GTPase, homolog 2 (C. elegans)	synapse defective 1, Rho GTPase, homolog 2 (C. elegans)	Syde2	SYDE2
Mm.477034	3.11765	Hs.592238	1	-2.11765	trafficking protein particle complex 2	spondyloepiphyseal dysplasia, late, pseudogene /// trafficking protein particle complex 2	Trappc2	SEDLP /// TRAPPC2
Mm.377880	3.11765	Hs.656567	1	-2.11765	histone cluster 1, H2bc /// histone cluster 1, H2be /// histone cluster 1, H2bl /// histone cluster 1, H2bm /// histone cluster 1, H2bp /// similar to Hist1h2bj protein /// H2b histone family member /// predicted gene, OTTMUSG00000013203	histone cluster 1, H2bj	Hist1h2bc /// Hist1h2be /// Hist1h2bl /// Hist1h2bm /// Hist1h2bp /// LOC100046213 /// LOC665622 /// RP23-38E20.1	HIST1H2BJ
Mm.392509	3.17647	Hs.369924	1.03571	-2.14076	NHL repeat containing 2	MRNA; cDNA DKFZp313F0131 (from clone DKFZp313F0131)	Nhlrc2	NHLRC2
Mm.24254	4	Hs.50823 /// Hs.675200	1.83333	-2.16667	programmed cell death 6	Aryl-hydrocarbon receptor repressor, mRNA (cDNA clone IMAGE:5172507)	Pdcd6	PDCD6
Mm.45125	3.17647	Hs.710338	1	-2.17647	mitochondrial fission regulator 1	PREDICTED: Homo sapiens hypothetical protein LOC100128692 (LOC100128692), mRNA	Mtfr1	LOC100128692
Mm.296254	4	Hs.28896	1.80159	-2.19841	RIKEN cDNA A830080D01 gene	chromosome X open reading frame 23	A830080D01Rik	CXorf23
Mm.259293	4	Hs.655373	1.80159	-2.19841	RIKEN cDNA 2700094K13 gene	chromosome 11 open reading frame 31	2700094K13Rik	C11orf31
Mm.249548	3.64706	Hs.639842	1.44444	-2.20261	predicted gene, 100043821 /// cDNA sequence BC094435 /// CCR4 carbon catabolite repression 4-like (S. cerevisiae) /// component of oligomeric golgi complex 6 /// SH3-domain GRB2-like (endophilin) interacting protein 1	CCR4 carbon catabolite repression 4-like (S. cerevisiae)	100043821 /// BC094435 /// Ccrn4l /// Cog6 /// Sgip1	CCRN4L
Mm.289463	4	Hs.128078	1.79365	-2.20635	RIKEN cDNA 0610010B08 gene /// similar to zinc finger protein 14 /// predicted gene, OTTMUSG00000016219	zinc finger protein 624	0610010B08Rik /// LOC627901 /// OTTMUSG00000016219	ZNF624
Mm.37801	4	Hs.123253	1.76984	-2.23016	Shc SH2-domain binding protein 1	SHC SH2-domain binding protein 1	Shcbp1	SHCBP1
Mm.17853	3.5	Hs.102971	1.25397	-2.24603	asparagine-linked glycosylation 10 homolog B (yeast, alpha-1,2-glucosyltransferase)	asparagine-linked glycosylation 10, alpha-1,2-glucosyltransferase homolog (S. pombe)	Alg10b	ALG10
Mm.441022	3.5	Hs.239459	1.22222	-2.27778	DNA-damage inducible protein 2	DDI1, DNA-damage inducible 1, homolog 2 (S. cerevisiae)	Ddi2	DDI2
Mm.229128	4	Hs.655173	1.72222	-2.27778	synaptonemal complex central element protein 2	synaptonemal complex central element protein 2	Syce2	SYCE2
Mm.29536	3.70588	Hs.368348	1.42328	-2.2826	pseudouridylate synthase 10	pseudouridylate synthase 10	Pus10	PUS10
Mm.261676	3.29412	Hs.656567	1	-2.29412	histone cluster 1, H2bc	histone cluster 1, H2bj	Hist1h2bc	HIST1H2BJ
Mm.22776	4	Hs.567374	1.69048	-2.30952	eukaryotic translation initiation factor 3, subunit C	eukaryotic translation initiation factor 3, subunit C	Eif3c	EIF3C
Mm.181488	4	Hs.515114	1.6746	-2.3254	zinc finger protein 414	zinc finger protein 414	Zfp414	ZNF414
Mm.291129	3.35294	Hs.128196	1.01587	-2.33707	MICAL C-terminal like	MICAL C-terminal like	Micalcl	MICALCL
Mm.276096	3.35294	Hs.623978	1.00794	-2.34501	zinc finger, MYM-type 6	zinc finger, MYM-type 6	Zmym6	ZMYM6
Mm.260084	4	Hs.518475	1.64286	-2.35714	eukaryotic translation initiation factor 4A2	eukaryotic translation initiation factor 4A, isoform 2	Eif4a2	EIF4A2
Mm.28540	4	Hs.656420	1.62698	-2.37302	lysine (K)-specific demethylase 1	amine oxidase (flavin containing) domain 2	Kdm1	AOF2
Mm.44355	4	Hs.659778	1.60318	-2.39683	family with sequence similarity 81, member A	Family with sequence similarity 81, member A (FAM81A), mRNA	Fam81a	FAM81A
Mm.205196	4	Hs.187866	1.60318	-2.39683	RIKEN cDNA 2410076I21 gene	chromosome 15 open reading frame 60	2410076I21Rik	C15orf60
Mm.314497	3.41176	Hs.333958	1	-2.41176	solute carrier family 4, sodium bicarbonate cotransporter-like, member 10	solute carrier family 4, sodium bicarbonate transporter, member 10	Slc4a10	SLC4A10
Mm.320432	4	Hs.530000	1.5873	-2.4127	expressed sequence AU022870	chromosome 7 open reading frame 28A	AU022870	C7orf28A
Mm.25339	4	Hs.173043	1.57936	-2.42063	metastasis-associated gene family, member 2	metastasis associated 1 family, member 2	Mta2	MTA2
Mm.1777	4	Hs.648223	1.57143	-2.42857	heat shock protein 1 (chaperonin)	heat shock 60kDa protein 1 (chaperonin) /// heat shock 60kDa protein 1 (chaperonin) pseudogene 4	Hspd1	HSPD1 /// HSPD1P4
Mm.86541	3.88235	Hs.639842	1.44444	-2.43791	predicted gene, 100043775 /// RIKEN cDNA 2700079J08 gene /// CCR4 carbon catabolite repression 4-like (S. cerevisiae)	CCR4 carbon catabolite repression 4-like (S. cerevisiae)	100043775 /// 2700079J08Rik /// Ccrn4l	CCRN4L
Mm.104744	3.44118	Hs.710833	1	-2.44118	tight junction protein 2	hypothetical protein LOC100131414 /// tight junction protein 2 (zona occludens 2)	Tjp2	LOC100131414 /// TJP2
Mm.9870	4	Hs.88663	1.54762	-2.45238	centromere protein Q	centromere protein Q	Cenpq	CENPQ
Mm.336244	3.58824	Hs.60386	1.07143	-2.51681	nuclear RNA export factor 3	nuclear RNA export factor 3	Nxf3	NXF3
Mm.24397	3.76471	Hs.506325	1.16667	-2.59804	nudix (nucleoside diphosphate linked moiety X)-type motif 4	CDNA FLJ23763 fis, clone HEP18716, highly similar to Homo sapiens diphosphoinositol polyphosphate phosphohydrolase type 2 beta (NUDT4) mRNA	Nudt4	NUDT4
Mm.27945	4	Hs.656996	1.39286	-2.60714	GINS complex subunit 4 (Sld5 homolog)	GINS complex subunit 4 (Sld5 homolog)	Gins4	GINS4
Mm.45753	4	Hs.591130	1.38095	-2.61905	Rho GTPase activating protein 11A	Rho GTPase activating protein 11A	Arhgap11a	ARHGAP11A
Mm.364956	3.64706	Hs.636044	1.01587	-2.63119	serine hydroxymethyltransferase 1 (soluble)	serine hydroxymethyltransferase 1 (soluble)	Shmt1	SHMT1
Mm.340090	3.70588	Hs.440895	1.07143	-2.63445	myosin, heavy polypeptide 3, skeletal muscle, embryonic	myosin, heavy chain 3, skeletal muscle, embryonic	Myh3	MYH3
Mm.168688	3.70588	Hs.676457	1	-2.70588	WW domain binding protein 7	myeloid/lymphoid or mixed-lineage leukemia 4	Wbp7	MLL4
Mm.736	4	Hs.666365	1.26984	-2.73016	SH3-domain GRB2-like 3	SH3-domain GRB2-like 3	Sh3gl3	SH3GL3
Mm.212908	4	Hs.632067	1.26191	-2.73809	zinc finger protein 704	zinc finger protein 704	Zfp704	ZNF704
Mm.236256	4	Hs.34012	1.25794	-2.74206	breast cancer 2	breast cancer 2, early onset	Brca2	BRCA2
Mm.44355	4	Hs.710601	1.23809	-2.76191	family with sequence similarity 81, member A	family with sequence similarity 81, member A /// hypothetical protein LOC100130999	Fam81a	FAM81A /// LOC100130999
Mm.38011	3.94118	Hs.632300	1.16667	-2.77451	brain protein I3	hypothetical protein LOC644975	Bri3	FLJ30064
Mm.425171	3.82353	Hs.45056	1.03968	-2.78385	kelch-like 32 (Drosophila)	kelch-like 32 (Drosophila)	Klhl32	KLHL32
Mm.288726	4	Hs.444179	1.17857	-2.82143	lemur tyrosine kinase 2	lemur tyrosine kinase 2	Lmtk2	LMTK2
Mm.316592	4	Hs.452943	1.15873	-2.84127	ribosomal protein L21	similar to ribosomal protein L21 /// similar to mCG9390 /// similar to hCG2016451 /// hypothetical LOC100133773 /// similar to 60S ribosomal protein L21 /// similar to ribosomal protein L21 /// similar to 60S ribosomal protein L21 /// similar t	Rpl21	LOC100129141 /// LOC100131672 /// LOC100133273 /// LOC100133773 /// LOC387753 /// LOC389156 /// LOC402176 /// LOC440575 /// LOC442160 /// LOC641293 /// LOC642738 /// LOC645157 /// LOC645174 /// LOC646279 /// LOC650059 /// LOC653079 /// LOC65366
Mm.335946	3.94118	Hs.459590	1.09524	-2.84594	chemokine (C-C motif) ligand 27A	chemokine (C-C motif) ligand 27	Ccl27a	CCL27
Mm.250980	3.88235	Hs.446077	1	-2.88235	solute carrier family 38, member 4	solute carrier family 38, member 4	Slc38a4	SLC38A4
Mm.478157	3.94118	Hs.592221	1.03968	-2.90149	melanoma associated antigen (mutated) 1-like 1	melanoma associated antigen (mutated) 1-like 1	Mum1l1	MUM1L1
Mm.295212	3.94118	Hs.368639	1.02381	-2.91737	ring finger protein 217	ring finger protein 217	Rnf217	RNF217
Mm.338718	4	Hs.534012	1.06349	-2.93651	predicted gene, EG629732 /// ribosomal protein S8 pseudogene /// similar to ribosomal protein S8 /// predicted gene, OTTMUSG00000000623 /// predicted gene, OTTMUSG00000016200 /// predicted gene, OTTMUSG00000022847 /// ribosomal protein S8	hypothetical LOC388076 /// ribosomal protein S8	EG629732 /// LOC100042180 /// LOC100048094 /// OTTMUSG00000000623 /// OTTMUSG00000016200 /// OTTMUSG00000022847 /// Rps8	LOC388076 /// RPS8
Mm.34580	4	Hs.607889	1.05556	-2.94444	TANK-binding kinase 1	TANK-binding kinase 1	Tbk1	TBK1
Mm.390700	4	Hs.615287	1.01587	-2.98413	neurofilament, medium polypeptide	neurofilament, medium polypeptide	Nefm	NEFM
Mm.24431	4	Hs.632426	1.00794	-2.99206	TAF13 RNA polymerase II, TATA box binding protein (TBP)-associated factor	TAF13 RNA polymerase II, TATA box binding protein (TBP)-associated factor, 18kDa	Taf13	TAF13
Mm.2284	4	Hs.709495	1.00794	-2.99206	hexosaminidase A	hexosaminidase A (alpha polypeptide)	Hexa	HEXA
Mm.27801	4	Hs.162989	1.00397	-2.99603	solute carrier family 30 (zinc transporter), member 4	solute carrier family 30 (zinc transporter), member 4	Slc30a4	SLC30A4
Mm.2679	4	Hs.405348	1	-3	angiotensin II receptor, type 2	angiotensin II receptor, type 2	Agtr2	AGTR2
Mm.311439	4	Hs.666214	1	-3	heterogeneous nuclear ribonucleoprotein M	heterogeneous nuclear ribonucleoprotein M	Hnrnpm	HNRNPM
